# Supplementary material for: Enhancement of Dendrobine Production by CRISPR/Act3.0-Mediated Transcriptional Activation of Multiple Endogenous Genes in Dendrobium Plants
Source: Int J Mol Sci. 2025 Feb 11;26(4):1487. doi: 10.3390/ijms26041487 (PMC11855359; doi:10.3390/ijms26041487)
Supplement: Supplementary file 1 [file ijms-26-01487-s001.zip]

Archive with 1 entries (1 files):
- ijms-3432578-Supplementary Materials.pdf
